# Supplementary material for: Mitochondrial SLC25A10 promotes prostate cancer progression by inhibiting ferritinophagy
Source: Cell Death Discov. 2025 May 20;11:242. doi: 10.1038/s41420-025-02528-3 (PMC12092617; doi:10.1038/s41420-025-02528-3)
Supplement: Supplementary file 1 — Supplementary Table 1 [file 41420_2025_2528_MOESM1_ESM.xlsx]

## Sheet: Sheet1
Table S1: The Detailed information of all antibodies for protein molecules used in the immunoimprinting experiment.
Table S2: The dilution multiple, item number and purchasing manufacturer of the antibodies for all protein molecules used in the immunoimprinting experiment of this project	Dilution ratio	catalog number	manufacturer
Table S3: The dilution multiple, item number and purchasing manufacturer of the antibodies for all protein molecules used in the immunoimprinting experiment of this project	1:1000	12086-1-AP	Proteintech
Table S4: The dilution multiple, item number and purchasing manufacturer of the antibodies for all protein molecules used in the immunoimprinting experiment of this project	1:1000	ab76319	Abcam
Table S5: The dilution multiple, item number and purchasing manufacturer of the antibodies for all protein molecules used in the immunoimprinting experiment of this project	1:1000	ab321897	Abcam
Table S6: The dilution multiple, item number and purchasing manufacturer of the antibodies for all protein molecules used in the immunoimprinting experiment of this project	1:1000	ab92547	Abcam
Table S7: The dilution multiple, item number and purchasing manufacturer of the antibodies for all protein molecules used in the immunoimprinting experiment of this project	1:1000	66184-1-Ig	Proteintech
Table S8: The dilution multiple, item number and purchasing manufacturer of the antibodies for all protein molecules used in the immunoimprinting experiment of this project	1:1000	#2775	Cell Signaling Technology
Table S9: The dilution multiple, item number and purchasing manufacturer of the antibodies for all protein molecules used in the immunoimprinting experiment of this project	1:1000	#12721	Cell Signaling Technology
Table S10: The dilution multiple, item number and purchasing manufacturer of the antibodies for all protein molecules used in the immunoimprinting experiment of this project	1:1000	#48005	Cell Signaling Technology
Table S11: The dilution multiple, item number and purchasing manufacturer of the antibodies for all protein molecules used in the immunoimprinting experiment of this project	1:1000	#52455	Cell Signaling Technology
Table S12: The dilution multiple, item number and purchasing manufacturer of the antibodies for all protein molecules used in the immunoimprinting experiment of this project	1:1000	#70081	Cell Signaling Technology
Table S13: The dilution multiple, item number and purchasing manufacturer of the antibodies for all protein molecules used in the immunoimprinting experiment of this project	1:1000	ab126704	Abcam
Table S14: The dilution multiple, item number and purchasing manufacturer of the antibodies for all protein molecules used in the immunoimprinting experiment of this project	1:10000	#2118	Cell Signaling Technology
